# Supplementary material for: EDBD—3,6-Epidioxy-1,10-Bisaboladiene—An Endoperoxide Sesquiterpene Obtained from Drimys brasiliensis (Winteraceae) Exhibited Potent Preclinical Efficacy against Schistosoma mansoni Infection
Source: Antibiotics (Basel). 2024 Aug 18;13(8):779. doi: 10.3390/antibiotics13080779 (PMC11350924; doi:10.3390/antibiotics13080779)
Supplement: Supplementary file 1 [file antibiotics-13-00779-s001.zip]

Archive with 1 entries (1 files):
- antibiotics-3087014-supplementary.pdf
